# Supplementary material for: Histology-informed spatial domain identification through multi-view graph convolutional networks
Source: PLoS Comput Biol. 2026 Jun 1;22(6):e1014281. doi: 10.1371/journal.pcbi.1014281 (PMC13225418; doi:10.1371/journal.pcbi.1014281)
Supplement: S2 Table — (XLSX) [file pcbi.1014281.s015.xlsx]

## Sheet: Supplementary Table 2
S2 Table. NMI value for DLPFC and HBC dataset.
Sample	Leiden	SpaGCN	stLearn	DeepST	STAGATE	SEDR	STESH	GraphST	BayesSpace	Spatial-MGCN	spaceFLOW
151507	0.29	0.59	0.6	0.63	0.67	0.65	0.68	0.65	0.6	0.75	0.56
151508	0.24	0.46	0.51	0.58	0.67	0.63	0.68	0.65	0.57	0.6	0.5
151509	0.25	0.6	0.61	0.6	0.71	0.67	0.65	0.64	0.57	0.68	0.5
151510	0.25	0.57	0.49	0.61	0.64	0.63	0.68	0.65	0.59	0.66	0.44
151669	0.16	0.4	0.51	0.56	0.5	0.55	0.64	0.59	0.56	0.51	0.42
151670	0.2	0.48	0.35	0.53	0.46	0.46	0.55	0.62	0.48	0.53	0.39
151671	0.18	0.65	0.46	0.65	0.7	0.7	0.73	0.72	0.6	0.71	0.47
151672	0.17	0.67	0.47	0.62	0.68	0.69	0.79	0.72	0.65	0.75	0.55
151673	0.32	0.55	0.5	0.68	0.67	0.71	0.66	0.73	0.68	0.67	0.52
151674	0.31	0.55	0.5	0.67	0.46	0.66	0.69	0.7	0.47	0.69	0.49
151675	0.27	0.5	0.57	0.68	0.69	0.67	0.65	0.7	0.6	0.66	0.52
151676	0.37	0.49	0.53	0.67	0.67	0.64	0.63	0.7	0.49	0.67	0.45
HBC	0.49	0.44	0.56	0.55	0.52	0.42	0.63	0.56	0.55	0.6	0.48
