# Supplementary material for: Histology-informed spatial domain identification through multi-view graph convolutional networks
Source: PLoS Comput Biol. 2026 Jun 1;22(6):e1014281. doi: 10.1371/journal.pcbi.1014281 (PMC13225418; doi:10.1371/journal.pcbi.1014281)
Supplement: S4 Table — (XLSX) [file pcbi.1014281.s017.xlsx]

## Sheet: Supplementary Table 4
S4 Table. Attention weights of 151510 across 200 epochs.
epoch	¦Ws_mean	¦Wf_mean	¦Wm_mean	¦Wc_mean	total_loss	nb_loss	con_loss	reg_loss
1	0.2597	0.2302	0.2692	0.2409	6.0233	0.8711	0.5025	1.2699
2	0.3109	0.1967	0.2755	0.2169	4.1968	0.8548	0.3221	1.2132
3	0.3613	0.1787	0.2422	0.2177	3.8356	0.8406	0.2876	1.1941
4	0.4138	0.1556	0.2214	0.2091	3.6723	0.8274	0.2737	1.0814
5	0.3966	0.1582	0.2226	0.2226	3.5535	0.8152	0.2629	1.0957
6	0.4249	0.1432	0.2061	0.2258	3.4585	0.8027	0.2559	0.9677
7	0.477	0.1224	0.1979	0.2027	3.3245	0.7905	0.2439	0.9539
8	0.4923	0.1151	0.1983	0.1942	3.2436	0.779	0.2372	0.9298
9	0.4954	0.1126	0.1951	0.1968	3.1452	0.7679	0.2294	0.8285
10	0.5026	0.1091	0.1882	0.2001	3.0598	0.7574	0.2216	0.8644
11	0.5183	0.1046	0.18	0.197	2.9655	0.7474	0.2136	0.8199
12	0.532	0.101	0.1735	0.1936	2.868	0.738	0.2051	0.7917
13	0.5516	0.0964	0.1637	0.1883	2.816	0.7293	0.2007	0.7985
14	0.5623	0.0941	0.1584	0.1852	2.7816	0.7211	0.1981	0.7982
15	0.5606	0.094	0.1593	0.1861	2.7316	0.7134	0.1941	0.7745
16	0.5574	0.0934	0.1613	0.1879	2.6659	0.7064	0.1883	0.7669
17	0.5653	0.091	0.1591	0.1846	2.5897	0.6999	0.1813	0.7709
18	0.5714	0.0894	0.1555	0.1837	2.5599	0.6939	0.1789	0.768
19	0.5746	0.0886	0.1527	0.1841	2.496	0.6884	0.1731	0.7624
20	0.5821	0.0873	0.1489	0.1818	2.4487	0.6833	0.169	0.7563
21	0.5889	0.0862	0.1455	0.1794	2.4355	0.6786	0.1681	0.757
22	0.5894	0.0862	0.144	0.1803	2.3513	0.6743	0.1601	0.7559
23	0.5874	0.0867	0.1437	0.1822	2.3327	0.6704	0.1587	0.7549
24	0.5899	0.0863	0.1425	0.1813	2.3154	0.6667	0.1574	0.7509
25	0.5948	0.0851	0.1406	0.1795	2.2456	0.6634	0.1507	0.7497
26	0.5972	0.0844	0.1392	0.1791	2.274	0.6603	0.1539	0.7495
27	0.597	0.0843	0.1386	0.1801	2.2116	0.6574	0.1479	0.7498
28	0.5968	0.0843	0.1379	0.1809	2.2078	0.6547	0.1478	0.748
29	0.5984	0.084	0.1368	0.1808	2.2315	0.6522	0.1505	0.7467
30	0.6002	0.0837	0.1357	0.1804	2.2339	0.6498	0.1509	0.7463
31	0.6	0.0837	0.1354	0.1809	2.1872	0.6476	0.1465	0.7453
32	0.5987	0.0839	0.1356	0.1819	2.1715	0.6456	0.1451	0.7451
33	0.599	0.0838	0.1353	0.1818	2.1313	0.6437	0.1413	0.7448
34	0.6004	0.0837	0.1347	0.1812	2.144	0.6419	0.1428	0.7436
35	0.6009	0.0839	0.1342	0.181	2.1092	0.6401	0.1395	0.7428
36	0.5996	0.0844	0.1343	0.1818	2.0945	0.6385	0.1382	0.7421
37	0.5981	0.0849	0.1344	0.1826	2.0828	0.6369	0.1372	0.742
38	0.5985	0.0851	0.134	0.1824	2.0683	0.6353	0.1359	0.7411
39	0.6001	0.085	0.1334	0.1816	2.054	0.6339	0.1346	0.7408
40	0.6011	0.085	0.1331	0.1808	2.0468	0.6324	0.134	0.7403
41	0.6006	0.0853	0.1333	0.1807	2.0301	0.631	0.1325	0.7399
42	0.5994	0.0859	0.1338	0.1809	2.0172	0.6296	0.1314	0.7397
43	0.5985	0.0864	0.1342	0.1809	2.0161	0.6282	0.1314	0.7393
44	0.5968	0.0872	0.1347	0.1814	1.9957	0.6269	0.1295	0.7389
45	0.5957	0.0878	0.1349	0.1816	1.9937	0.6256	0.1294	0.7384
46	0.5967	0.0881	0.1346	0.1806	1.9818	0.6243	0.1284	0.738
47	0.5966	0.0886	0.1347	0.1801	1.9742	0.623	0.1277	0.7377
48	0.5949	0.0895	0.1354	0.1802	1.9616	0.6217	0.1266	0.7372
49	0.5947	0.09	0.1357	0.1796	1.9577	0.6204	0.1264	0.7367
50	0.5937	0.0907	0.1362	0.1795	1.9475	0.6191	0.1255	0.7361
51	0.5909	0.0917	0.1372	0.1802	1.9407	0.6179	0.1249	0.7356
52	0.5907	0.0923	0.1373	0.1796	1.9307	0.6166	0.1241	0.7352
53	0.5896	0.0931	0.1379	0.1793	1.9249	0.6153	0.1236	0.7349
54	0.5892	0.0938	0.1383	0.1787	1.9176	0.6141	0.123	0.7346
55	0.587	0.0948	0.1394	0.1788	1.909	0.6128	0.1223	0.7347
56	0.5869	0.0955	0.1398	0.1779	1.9023	0.6115	0.1217	0.7356
57	0.5825	0.097	0.1414	0.1791	1.8962	0.6103	0.1212	0.7371
58	0.5872	0.0966	0.14	0.1761	1.8901	0.6091	0.1207	0.7364
59	0.5739	0.1002	0.1445	0.1815	1.8814	0.6079	0.12	0.7337
60	0.5944	0.0965	0.1381	0.1709	1.8755	0.6067	0.1196	0.7314
61	0.5776	0.1007	0.1437	0.178	1.8695	0.6055	0.1191	0.7308
62	0.5755	0.1019	0.1447	0.1779	1.8634	0.6043	0.1186	0.7313
63	0.5906	0.0993	0.1401	0.17	1.8613	0.6031	0.1185	0.7327
64	0.573	0.1038	0.1457	0.1775	1.8575	0.602	0.1182	0.7359
65	0.5731	0.1044	0.1459	0.1766	1.8503	0.6008	0.1175	0.74
66	0.5867	0.1022	0.1417	0.1694	1.844	0.5997	0.1169	0.7521
67	0.5748	0.1056	0.1455	0.1741	1.8394	0.5986	0.1167	0.7414
68	0.57	0.1072	0.147	0.1758	1.8307	0.5974	0.116	0.7287
69	0.5802	0.1056	0.1437	0.1705	1.8273	0.5964	0.1157	0.7355
70	0.5715	0.1084	0.1463	0.1738	1.823	0.5953	0.1153	0.7488
71	0.5732	0.1086	0.1458	0.1724	1.8167	0.5943	0.1148	0.7469
72	0.5751	0.1086	0.1451	0.1712	1.8116	0.5932	0.1145	0.7324
73	0.5715	0.1099	0.1461	0.1724	1.8078	0.5922	0.114	0.7599
74	0.5752	0.1095	0.145	0.1703	1.8043	0.5912	0.1137	0.763
75	0.5713	0.1106	0.1464	0.1717	1.7981	0.5902	0.1132	0.7536
76	0.5707	0.1114	0.1465	0.1714	1.7925	0.5893	0.1128	0.7475
77	0.5753	0.1108	0.145	0.1688	1.788	0.5885	0.1126	0.7388
78	0.5704	0.1123	0.1465	0.1707	1.7833	0.5874	0.1121	0.7473
79	0.5703	0.113	0.1467	0.17	1.7793	0.5865	0.1118	0.7454
80	0.5723	0.1133	0.146	0.1683	1.774	0.5856	0.1115	0.7334
81	0.5678	0.1147	0.1475	0.1699	1.7704	0.5849	0.1111	0.7489
82	0.5704	0.1148	0.1468	0.168	1.7656	0.5839	0.1108	0.7329
83	0.5657	0.1166	0.1484	0.1693	1.762	0.5831	0.1105	0.744
84	0.5731	0.1154	0.1462	0.1652	1.7567	0.5822	0.1101	0.7304
85	0.5619	0.1186	0.1499	0.1697	1.7538	0.5816	0.1099	0.7368
86	0.5761	0.116	0.1455	0.1624	1.7487	0.5806	0.1095	0.7296
87	0.5566	0.1209	0.1518	0.1707	1.7455	0.5798	0.1092	0.732
88	0.5827	0.1151	0.1436	0.1585	1.7413	0.579	0.1089	0.729
89	0.5627	0.12	0.1502	0.1671	1.7374	0.5783	0.1086	0.7271
90	0.5679	0.1191	0.1486	0.1644	1.7339	0.5776	0.1084	0.726
91	0.5757	0.1175	0.1463	0.1604	1.7299	0.5768	0.1081	0.7255
92	0.5577	0.122	0.1521	0.1683	1.7269	0.5761	0.1078	0.727
93	0.5777	0.1177	0.1457	0.1588	1.7227	0.5753	0.1075	0.7213
94	0.5701	0.12	0.1483	0.1617	1.72	0.5748	0.1073	0.7262
95	0.5622	0.1218	0.151	0.165	1.716	0.574	0.107	0.7201
96	0.5798	0.1183	0.1454	0.1565	1.7129	0.5733	0.1067	0.7226
97	0.5666	0.1214	0.1499	0.1621	1.7095	0.5727	0.1065	0.7203
98	0.5656	0.1213	0.1504	0.1627	1.7065	0.5721	0.1062	0.7203
99	0.5803	0.1185	0.1456	0.1555	1.7031	0.5714	0.106	0.7187
100	0.5714	0.1207	0.1486	0.1593	1.7002	0.5708	0.1057	0.72
101	0.5672	0.121	0.1502	0.1616	1.6971	0.5702	0.1055	0.7196
102	0.5778	0.1189	0.1469	0.1564	1.6946	0.5696	0.1053	0.724
103	0.5778	0.1189	0.1471	0.1563	1.6924	0.5691	0.105	0.7306
104	0.5683	0.1208	0.1502	0.1607	1.6906	0.5685	0.1048	0.7428
105	0.5775	0.1189	0.1472	0.1563	1.6879	0.5679	0.1046	0.7428
106	0.5844	0.1173	0.145	0.1532	1.6828	0.5674	0.1043	0.7199
107	0.5712	0.1202	0.1494	0.1592	1.6803	0.5669	0.1041	0.7229
108	0.576	0.1191	0.148	0.1569	1.6791	0.5664	0.1039	0.7372
109	0.5857	0.1169	0.1449	0.1526	1.6752	0.5658	0.1037	0.7242
110	0.5786	0.1185	0.1471	0.1557	1.6727	0.5653	0.1035	0.7192
111	0.5773	0.1187	0.1477	0.1563	1.6751	0.5649	0.1037	0.7283
112	0.5837	0.1174	0.1458	0.1531	1.6764	0.5644	0.104	0.72
113	0.5835	0.1177	0.1457	0.153	1.6802	0.5639	0.1044	0.7185
114	0.5795	0.1186	0.1471	0.1548	1.6746	0.5634	0.1039	0.723
115	0.5818	0.1182	0.1464	0.1536	1.6688	0.563	0.1034	0.7172
116	0.5864	0.1173	0.1449	0.1513	1.6673	0.5625	0.1033	0.7179
117	0.5856	0.1177	0.1452	0.1516	1.6639	0.5621	0.103	0.7191
118	0.5795	0.1193	0.1471	0.1541	1.6624	0.5616	0.1029	0.7158
119	0.5864	0.1178	0.145	0.1508	1.6575	0.5612	0.1025	0.7173
120	0.5881	0.1179	0.1445	0.1495	1.6569	0.5608	0.1024	0.7178
121	0.5834	0.1192	0.146	0.1514	1.6521	0.5604	0.102	0.7156
122	0.5837	0.1196	0.1458	0.1509	1.6506	0.56	0.1019	0.7171
123	0.5872	0.1191	0.1447	0.1491	1.6481	0.5596	0.1017	0.7177
124	0.5909	0.1183	0.1434	0.1474	1.6449	0.5592	0.1014	0.7168
125	0.5807	0.1209	0.1464	0.1521	1.6429	0.5588	0.1012	0.7207
126	0.5891	0.1193	0.1435	0.1482	1.64	0.5585	0.1009	0.7254
127	0.586	0.1206	0.1443	0.1491	1.6387	0.5582	0.1007	0.7309
128	0.5906	0.1192	0.1424	0.1478	1.636	0.5578	0.1005	0.7344
129	0.5796	0.1224	0.1457	0.1523	1.6332	0.5574	0.1003	0.7291
130	0.5941	0.1189	0.1408	0.1462	1.63	0.5571	0.1001	0.7175
131	0.5862	0.1209	0.1431	0.1499	1.6274	0.5567	0.0999	0.7145
132	0.5905	0.1196	0.1414	0.1485	1.6252	0.5564	0.0997	0.7182
133	0.5872	0.1207	0.1423	0.1498	1.6239	0.5561	0.0996	0.7201
134	0.592	0.12	0.1406	0.1474	1.6214	0.5557	0.0994	0.7195
135	0.5889	0.1208	0.1415	0.1488	1.6188	0.5554	0.0992	0.7159
136	0.5872	0.1214	0.1418	0.1496	1.6166	0.5551	0.099	0.7134
137	0.5934	0.1205	0.1397	0.1464	1.6149	0.5548	0.0988	0.7169
138	0.5887	0.1219	0.1412	0.1482	1.6132	0.5545	0.0987	0.718
139	0.5928	0.1212	0.1398	0.1463	1.6106	0.5542	0.0985	0.7136
140	0.5875	0.123	0.1414	0.1481	1.6088	0.5539	0.0984	0.712
141	0.5981	0.1205	0.1378	0.1436	1.607	0.5536	0.0982	0.7144
142	0.5872	0.1238	0.1413	0.1477	1.6055	0.5534	0.098	0.7161
143	0.599	0.1209	0.1374	0.1427	1.6035	0.5531	0.0979	0.716
144	0.5877	0.1242	0.1409	0.1472	1.6019	0.5528	0.0977	0.7175
145	0.5999	0.1214	0.1369	0.1418	1.6004	0.5525	0.0976	0.7199
146	0.5906	0.124	0.1398	0.1456	1.5992	0.5523	0.0974	0.7255
147	0.5945	0.1235	0.1384	0.1436	1.5973	0.552	0.0973	0.7237
148	0.5977	0.1231	0.1374	0.1418	1.5954	0.5518	0.0972	0.7213
149	0.5915	0.1251	0.1393	0.144	1.5933	0.5515	0.097	0.7164
150	0.5995	0.1234	0.1366	0.1404	1.5913	0.5513	0.0969	0.713
151	0.5929	0.1256	0.1386	0.1429	1.5897	0.551	0.0967	0.7143
152	0.5996	0.1242	0.1364	0.1399	1.5885	0.5508	0.0966	0.7162
153	0.5955	0.1256	0.1377	0.1412	1.5868	0.5506	0.0965	0.7158
154	0.5965	0.1258	0.1372	0.1405	1.5851	0.5503	0.0963	0.7143
155	0.5997	0.1255	0.1361	0.1387	1.5835	0.5501	0.0962	0.7132
156	0.5952	0.1271	0.1375	0.1402	1.5819	0.5499	0.0961	0.712
157	0.6	0.1264	0.1359	0.1378	1.5805	0.5496	0.096	0.7123
158	0.598	0.1274	0.1363	0.1382	1.5792	0.5494	0.0958	0.7137
159	0.5975	0.1279	0.1365	0.1381	1.5777	0.5492	0.0957	0.7134
160	0.6004	0.1278	0.1354	0.1364	1.5764	0.549	0.0956	0.7131
161	0.5982	0.1285	0.1361	0.1372	1.5749	0.5488	0.0955	0.7124
162	0.6006	0.1285	0.1351	0.1357	1.5735	0.5486	0.0954	0.712
163	0.6005	0.1285	0.1352	0.1358	1.572	0.5484	0.0953	0.7106
164	0.5984	0.1297	0.1357	0.1362	1.5706	0.5482	0.0951	0.7098
165	0.6044	0.1283	0.1337	0.1337	1.5694	0.548	0.095	0.711
166	0.5951	0.1314	0.1365	0.137	1.5683	0.5478	0.0949	0.7129
167	0.6081	0.1281	0.1321	0.1316	1.5673	0.5476	0.0948	0.7157
168	0.5952	0.1321	0.1362	0.1365	1.5661	0.5474	0.0947	0.7166
169	0.6084	0.1283	0.1318	0.1316	1.5654	0.5473	0.0946	0.7218
170	0.6012	0.1305	0.1341	0.1342	1.5647	0.5471	0.0945	0.7276
171	0.6071	0.1284	0.1322	0.1323	1.5644	0.547	0.0944	0.7365
172	0.6072	0.1286	0.132	0.1321	1.5625	0.5467	0.0943	0.7295
173	0.6058	0.1291	0.1324	0.1327	1.5606	0.5466	0.0942	0.7226
174	0.6091	0.1282	0.1311	0.1315	1.5598	0.5464	0.0941	0.7273
175	0.6081	0.1288	0.1313	0.1318	1.5587	0.5462	0.094	0.7277
176	0.6096	0.1286	0.1307	0.1311	1.5567	0.546	0.0939	0.7193
177	0.6083	0.1293	0.1309	0.1315	1.5547	0.5458	0.0938	0.711
178	0.6126	0.1281	0.1295	0.1298	1.5543	0.5457	0.0937	0.7184
179	0.6102	0.1293	0.1301	0.1305	1.5535	0.5455	0.0936	0.7214
180	0.6118	0.129	0.1294	0.1298	1.5516	0.5453	0.0935	0.7137
181	0.6147	0.1283	0.1285	0.1285	1.5505	0.5452	0.0934	0.7138
182	0.611	0.1301	0.1294	0.1295	1.5495	0.545	0.0933	0.7152
183	0.614	0.1292	0.1284	0.1284	1.5482	0.5448	0.0932	0.7129
184	0.613	0.13	0.1285	0.1284	1.5473	0.5447	0.0931	0.7146
185	0.6142	0.13	0.128	0.1278	1.5463	0.5445	0.093	0.715
186	0.6129	0.1306	0.1284	0.1281	1.5449	0.5444	0.0929	0.711
187	0.6155	0.1302	0.1274	0.1269	1.5439	0.5443	0.0928	0.7113
188	0.6133	0.1312	0.1281	0.1274	1.5429	0.5441	0.0928	0.7121
189	0.6151	0.1311	0.1274	0.1264	1.5418	0.544	0.0927	0.7108
190	0.6155	0.1315	0.1271	0.126	1.5409	0.5438	0.0926	0.7113
191	0.6145	0.1322	0.1273	0.1259	1.5398	0.5437	0.0925	0.7104
192	0.6156	0.1325	0.1268	0.1251	1.5387	0.5435	0.0924	0.7095
193	0.6146	0.1333	0.127	0.1252	1.5379	0.5434	0.0923	0.7107
194	0.616	0.1335	0.1264	0.1242	1.5369	0.5433	0.0923	0.7108
195	0.613	0.1349	0.1272	0.1249	1.536	0.5431	0.0922	0.7107
196	0.6183	0.1337	0.1253	0.1226	1.5351	0.543	0.0921	0.7115
197	0.6107	0.1369	0.1275	0.1248	1.5344	0.5429	0.092	0.7127
198	0.6214	0.1334	0.1242	0.1211	1.5339	0.5427	0.0919	0.7171
199	0.6112	0.1375	0.1271	0.1242	1.534	0.5426	0.0919	0.727
200	0.6211	0.1337	0.1242	0.121	1.5341	0.5425	0.0918	0.7363
