# Supplementary material for: Histology-informed spatial domain identification through multi-view graph convolutional networks
Source: PLoS Comput Biol. 2026 Jun 1;22(6):e1014281. doi: 10.1371/journal.pcbi.1014281 (PMC13225418; doi:10.1371/journal.pcbi.1014281)
Supplement: S5 Table — (XLSX) [file pcbi.1014281.s018.xlsx]

## Sheet: Supplementary Table 5
S5 Table. Attention weights of 151672 across 200 epochs.
epoch	¦Ws_mean	¦Wf_mean	¦Wm_mean	¦Wc_mean	total_loss	nb_loss	con_loss	reg_loss
1	0.2446	0.1479	0.3178	0.2896	4.908	0.8985	0.3882	1.2791
2	0.2893	0.129	0.2858	0.2959	4.1039	0.8828	0.3098	1.2282
3	0.293	0.1336	0.2753	0.2982	3.7138	0.8685	0.2727	1.1869
4	0.4417	0.0907	0.2113	0.2563	3.5774	0.8551	0.2605	1.1685
5	0.473	0.0818	0.1842	0.261	3.4661	0.8422	0.2514	1.1037
6	0.4308	0.0903	0.1861	0.2928	3.3267	0.8293	0.2399	0.9875
7	0.4669	0.0858	0.17	0.2772	3.1973	0.8171	0.2289	0.9132
8	0.4792	0.0808	0.1503	0.2897	3.0909	0.8057	0.2195	0.9036
9	0.495	0.0803	0.1355	0.2892	2.9776	0.7947	0.2099	0.8353
10	0.4971	0.0841	0.1308	0.288	2.9113	0.7843	0.2043	0.8414
11	0.5178	0.0804	0.1242	0.2776	2.8011	0.7746	0.1944	0.825
12	0.532	0.0759	0.1206	0.2715	2.8087	0.7654	0.1964	0.7967
13	0.5296	0.0749	0.1199	0.2757	2.7014	0.7567	0.1865	0.7975
14	0.5213	0.076	0.1193	0.2834	2.7033	0.7487	0.1874	0.8019
15	0.5206	0.0776	0.1177	0.2841	2.6039	0.7414	0.1782	0.801
16	0.5282	0.0781	0.115	0.2787	2.5541	0.7348	0.174	0.7972
17	0.5381	0.077	0.1117	0.2731	2.4901	0.7287	0.1682	0.7912
18	0.546	0.0751	0.1092	0.2697	2.4501	0.7231	0.1648	0.7871
19	0.5502	0.0732	0.1076	0.269	2.4081	0.718	0.1612	0.786
20	0.5513	0.0718	0.1067	0.2702	2.4037	0.7133	0.1612	0.7875
21	0.5513	0.0711	0.1062	0.2714	2.3712	0.709	0.1583	0.7883
22	0.552	0.0708	0.1057	0.2714	2.3189	0.7051	0.1535	0.7875
23	0.5528	0.0709	0.1051	0.2712	2.3071	0.7016	0.1527	0.786
24	0.5531	0.0712	0.1043	0.2714	2.277	0.6984	0.15	0.7849
25	0.5532	0.0718	0.1036	0.2713	2.2235	0.6956	0.1449	0.7843
26	0.5532	0.0729	0.1033	0.2706	2.2413	0.6929	0.147	0.7839
27	0.5528	0.0743	0.1032	0.2697	2.1915	0.6905	0.1423	0.7834
28	0.5525	0.076	0.1035	0.268	2.2015	0.6883	0.1435	0.7829
29	0.5518	0.0776	0.1041	0.2665	2.1677	0.6863	0.1403	0.7824
30	0.5515	0.0791	0.1046	0.2649	2.1666	0.6845	0.1404	0.7819
31	0.5517	0.0801	0.105	0.2632	2.1196	0.6828	0.1359	0.7814
32	0.5527	0.0808	0.1052	0.2613	2.1094	0.6812	0.135	0.7807
33	0.5536	0.0814	0.1053	0.2596	2.1115	0.6798	0.1354	0.78
34	0.5537	0.0822	0.1056	0.2585	2.0922	0.6784	0.1336	0.7792
35	0.5525	0.0833	0.1061	0.258	2.0713	0.6772	0.1316	0.7783
36	0.5502	0.0848	0.1069	0.2581	2.0695	0.676	0.1316	0.7773
37	0.5477	0.0865	0.1076	0.2582	2.0559	0.6749	0.1303	0.7761
38	0.5451	0.0883	0.1084	0.2582	2.0405	0.6739	0.1289	0.7748
39	0.5423	0.0903	0.1092	0.2582	2.0312	0.6729	0.1281	0.7735
40	0.5392	0.0923	0.1101	0.2584	2.0287	0.6719	0.128	0.7721
41	0.5351	0.0946	0.1112	0.2591	2.0163	0.671	0.1268	0.7706
42	0.5306	0.0969	0.1125	0.26	2.0034	0.6701	0.1256	0.769
43	0.5289	0.0988	0.1132	0.2591	1.9987	0.6692	0.1253	0.7673
44	0.5285	0.1006	0.1137	0.2572	1.9904	0.6683	0.1246	0.7654
45	0.525	0.1034	0.1148	0.2568	1.9801	0.6675	0.1236	0.7633
46	0.5226	0.1063	0.1157	0.2554	1.9742	0.6666	0.1231	0.7612
47	0.5226	0.109	0.1161	0.2524	1.9634	0.6658	0.1222	0.7589
48	0.5192	0.1125	0.1172	0.2511	1.9594	0.6649	0.1219	0.7571
49	0.5296	0.1127	0.1148	0.2428	1.9505	0.6641	0.1211	0.7557
50	0.5221	0.1172	0.1165	0.2442	1.9448	0.6633	0.1206	0.755
51	0.5477	0.1133	0.1107	0.2282	1.9371	0.6625	0.1199	0.7562
52	0.5317	0.1214	0.1143	0.2326	1.9298	0.6616	0.1193	0.7524
53	0.5363	0.1231	0.1135	0.2271	1.9236	0.6607	0.1188	0.7493
54	0.5437	0.1238	0.1123	0.2202	1.9182	0.6599	0.1183	0.7503
55	0.5258	0.1325	0.1166	0.2251	1.9111	0.659	0.1177	0.7517
56	0.5591	0.1241	0.1098	0.2069	1.9036	0.6581	0.117	0.7523
57	0.547	0.1302	0.113	0.2098	1.8993	0.6572	0.1167	0.7474
58	0.5287	0.138	0.1175	0.2158	1.8964	0.6563	0.1165	0.7514
59	0.5614	0.1279	0.1105	0.2002	1.8963	0.6554	0.1165	0.7545
60	0.547	0.1344	0.1139	0.2047	1.8875	0.6545	0.1158	0.7458
61	0.5316	0.1405	0.1185	0.2094	1.8782	0.6536	0.1149	0.7525
62	0.5682	0.1294	0.1116	0.1909	1.8761	0.6528	0.1148	0.7533
63	0.5612	0.1339	0.1139	0.1911	1.8681	0.6519	0.1142	0.746
64	0.5381	0.1426	0.1201	0.1992	1.8637	0.651	0.1137	0.754
65	0.5634	0.1329	0.1158	0.188	1.8584	0.6502	0.1134	0.7452
66	0.5661	0.1323	0.1165	0.1852	1.8525	0.6494	0.1128	0.7469
67	0.5414	0.1421	0.1234	0.193	1.8487	0.6485	0.1125	0.7485
68	0.5567	0.1374	0.1212	0.1847	1.8416	0.6477	0.112	0.742
69	0.569	0.1336	0.1194	0.1779	1.8382	0.6469	0.1117	0.7467
70	0.5525	0.1414	0.1239	0.1822	1.833	0.6461	0.1113	0.7425
71	0.5505	0.1448	0.1252	0.1795	1.828	0.6453	0.1108	0.7424
72	0.5657	0.1409	0.1224	0.1709	1.8238	0.6446	0.1105	0.7436
73	0.5577	0.1446	0.1249	0.1729	1.8186	0.6438	0.1101	0.74
74	0.5503	0.1483	0.1274	0.174	1.8148	0.643	0.1098	0.7417
75	0.5653	0.1442	0.1247	0.1659	1.8102	0.6423	0.1094	0.7411
76	0.5598	0.1468	0.1264	0.1669	1.8058	0.6416	0.109	0.7387
77	0.5489	0.1518	0.1294	0.1698	1.8023	0.6409	0.1087	0.7398
78	0.5633	0.1481	0.1268	0.1617	1.7976	0.6402	0.1083	0.7399
79	0.5588	0.1509	0.1288	0.1615	1.7942	0.6395	0.1081	0.738
80	0.5532	0.1545	0.1304	0.162	1.7898	0.6388	0.1077	0.7366
81	0.5608	0.153	0.1288	0.1574	1.7862	0.6381	0.1074	0.7377
82	0.5497	0.1577	0.1321	0.1606	1.7829	0.6375	0.1071	0.7395
83	0.5626	0.1546	0.1297	0.1531	1.779	0.6368	0.1068	0.7403
84	0.5517	0.1597	0.1326	0.1559	1.7755	0.6362	0.1066	0.7376
85	0.5538	0.1604	0.1326	0.1532	1.7714	0.6356	0.1062	0.735
86	0.5549	0.1613	0.1327	0.1511	1.7679	0.6349	0.106	0.7343
87	0.5481	0.1636	0.1348	0.1535	1.7644	0.6343	0.1057	0.7335
88	0.5624	0.161	0.1319	0.1448	1.761	0.6338	0.1054	0.733
89	0.5349	0.1732	0.1386	0.1533	1.7578	0.6332	0.1051	0.7329
90	0.5819	0.153	0.1279	0.1372	1.755	0.6326	0.1049	0.7386
91	0.5628	0.1618	0.1325	0.1429	1.7541	0.632	0.1046	0.761
92	0.5546	0.1626	0.1353	0.1474	1.7536	0.6315	0.1043	0.7878
93	0.5776	0.1505	0.1304	0.1416	1.7467	0.6311	0.1041	0.7488
94	0.565	0.1521	0.1343	0.1485	1.7439	0.6306	0.1038	0.751
95	0.5696	0.1483	0.1348	0.1473	1.7419	0.6303	0.1036	0.7584
96	0.5853	0.1414	0.1319	0.1415	1.7369	0.6294	0.1033	0.7421
97	0.5686	0.1467	0.1367	0.148	1.7349	0.6291	0.1031	0.7499
98	0.5694	0.147	0.138	0.1456	1.7311	0.6284	0.1028	0.7415
99	0.59	0.1383	0.1335	0.1382	1.7284	0.628	0.1026	0.7439
100	0.5923	0.1354	0.1328	0.1396	1.7255	0.6275	0.1024	0.7425
101	0.5839	0.138	0.1352	0.1428	1.7224	0.627	0.1021	0.7398
102	0.5857	0.138	0.136	0.1403	1.7197	0.6266	0.1019	0.7395
103	0.594	0.1333	0.134	0.1387	1.7169	0.6261	0.1017	0.7388
104	0.5932	0.1319	0.1339	0.1409	1.714	0.6257	0.1015	0.736
105	0.5962	0.132	0.1334	0.1384	1.7114	0.6252	0.1012	0.7366
106	0.6005	0.1311	0.132	0.1365	1.7085	0.6248	0.101	0.7341
107	0.5987	0.1307	0.1319	0.1387	1.7061	0.6244	0.1008	0.7351
108	0.601	0.1304	0.1319	0.1367	1.7032	0.624	0.1006	0.7317
109	0.605	0.1298	0.1316	0.1336	1.7009	0.6236	0.1004	0.7335
110	0.6016	0.1301	0.1327	0.1357	1.6981	0.6232	0.1002	0.7307
111	0.5986	0.131	0.1341	0.1364	1.6957	0.6228	0.1	0.7301
112	0.6056	0.13	0.1323	0.1321	1.6933	0.6224	0.0998	0.7315
113	0.6037	0.1306	0.1327	0.1329	1.6906	0.622	0.0996	0.728
114	0.605	0.1303	0.1328	0.1319	1.6884	0.6216	0.0994	0.7292
115	0.6054	0.1316	0.1331	0.1298	1.6861	0.6213	0.0992	0.729
116	0.6039	0.1323	0.1338	0.13	1.6836	0.6209	0.099	0.7266
117	0.608	0.1304	0.1326	0.1291	1.6812	0.6206	0.0988	0.7252
118	0.61	0.1314	0.1324	0.1261	1.6791	0.6202	0.0986	0.7267
119	0.6068	0.1317	0.1328	0.1287	1.677	0.6199	0.0984	0.7269
120	0.6214	0.1266	0.1278	0.1242	1.6746	0.6196	0.0983	0.7249
121	0.606	0.1318	0.1322	0.13	1.6724	0.6192	0.0981	0.724
122	0.6197	0.1259	0.1279	0.1266	1.6704	0.6189	0.0979	0.7251
123	0.6173	0.1262	0.1279	0.1285	1.6691	0.6186	0.0977	0.7332
124	0.612	0.1279	0.1293	0.1308	1.6691	0.6183	0.0976	0.7461
125	0.6275	0.1226	0.125	0.1249	1.6705	0.6181	0.0976	0.7628
126	0.6216	0.1246	0.1264	0.1274	1.6669	0.6178	0.0976	0.7301
127	0.6147	0.1266	0.1282	0.1306	1.6651	0.6174	0.0974	0.739
128	0.6334	0.1204	0.1226	0.1237	1.6615	0.6174	0.097	0.7439
129	0.629	0.122	0.124	0.1251	1.6596	0.6169	0.0969	0.7322
130	0.6175	0.1256	0.1272	0.1298	1.6591	0.6167	0.0968	0.7394
131	0.6356	0.1193	0.1214	0.1237	1.6541	0.6164	0.0965	0.7311
132	0.6349	0.1198	0.1217	0.1235	1.6539	0.6161	0.0964	0.7395
133	0.6276	0.1226	0.1238	0.1259	1.6539	0.6158	0.0965	0.7311
134	0.6355	0.1199	0.1211	0.1236	1.6538	0.6155	0.0965	0.7311
135	0.638	0.1192	0.1206	0.1222	1.6537	0.6154	0.0965	0.7352
136	0.6373	0.1202	0.121	0.1215	1.6504	0.615	0.0963	0.7278
137	0.6351	0.1211	0.1213	0.1225	1.6452	0.6148	0.0958	0.729
138	0.6387	0.12	0.1203	0.121	1.6466	0.6145	0.0959	0.7271
139	0.6407	0.12	0.1201	0.1191	1.6467	0.6143	0.0959	0.7301
140	0.6363	0.1217	0.1212	0.1208	1.6402	0.614	0.0954	0.7247
141	0.6422	0.1199	0.1194	0.1185	1.6435	0.6138	0.0957	0.7256
142	0.6399	0.1217	0.1204	0.118	1.6502	0.6135	0.0964	0.7257
143	0.6448	0.1198	0.1191	0.1162	1.6769	0.6133	0.0991	0.7225
144	0.6336	0.1238	0.1223	0.1204	1.9102	0.6131	0.1225	0.7222
145	0.6583	0.116	0.1154	0.1103	1.6389	0.6129	0.0954	0.7227
146	0.6334	0.1243	0.1223	0.1199	1.7885	0.6127	0.1104	0.7216
147	0.6512	0.1177	0.1166	0.1145	2.0204	0.6124	0.1336	0.7196
148	0.654	0.1168	0.1154	0.1137	2.0971	0.6123	0.1413	0.7215
149	0.6373	0.1224	0.1198	0.1204	1.989	0.612	0.1305	0.7196
150	0.6518	0.1173	0.1155	0.1154	1.6974	0.6119	0.1013	0.7206
151	0.6576	0.1153	0.1136	0.1135	1.7711	0.6116	0.1088	0.719
152	0.6447	0.1199	0.117	0.1184	1.9021	0.6114	0.1219	0.7206
153	0.6481	0.119	0.116	0.1169	1.8298	0.6112	0.1147	0.7195
154	0.6599	0.1148	0.1124	0.1129	1.8779	0.6111	0.1195	0.7188
155	0.6568	0.1153	0.1129	0.1151	1.8736	0.6108	0.1191	0.719
156	0.6489	0.1177	0.1152	0.1182	1.7453	0.6107	0.1062	0.7214
157	0.6552	0.1162	0.1134	0.1152	1.9308	0.6105	0.1248	0.725
158	0.6653	0.1134	0.1098	0.1115	1.9481	0.6104	0.1264	0.7368
159	0.6594	0.1152	0.1112	0.1142	1.7171	0.6101	0.1032	0.7476
160	0.6532	0.1173	0.1132	0.1163	1.8897	0.6099	0.1205	0.7468
161	0.6641	0.1144	0.1098	0.1117	1.8744	0.6098	0.1193	0.7193
162	0.6665	0.1138	0.1087	0.111	1.7979	0.6096	0.1116	0.7259
163	0.6561	0.1173	0.1116	0.115	2.1927	0.6094	0.1509	0.7405
164	0.6609	0.1165	0.1102	0.1124	2.1274	0.6093	0.1446	0.7227
165	0.6675	0.1149	0.1083	0.1093	2.0865	0.6091	0.1405	0.7254
166	0.6663	0.1155	0.1084	0.1098	2.124	0.6091	0.1441	0.7342
167	0.6597	0.1182	0.1103	0.1118	2.1281	0.6088	0.1447	0.7214
168	0.6611	0.1179	0.11	0.1109	2.0958	0.6087	0.1414	0.729
169	0.6701	0.1152	0.1073	0.1075	2.0384	0.6084	0.1357	0.7266
170	0.6645	0.1175	0.1087	0.1093	1.9508	0.6083	0.1271	0.72
171	0.6615	0.1189	0.1099	0.1097	1.82	0.6081	0.1139	0.7287
172	0.6672	0.1172	0.1083	0.1073	1.8168	0.6079	0.1137	0.72
173	0.6687	0.1172	0.1078	0.1063	1.8178	0.6078	0.1138	0.7214
174	0.6661	0.1186	0.1086	0.1068	1.9036	0.6076	0.1224	0.7235
175	0.6626	0.1199	0.1095	0.1081	1.8508	0.6075	0.1172	0.7171
176	0.6708	0.1172	0.1068	0.1052	1.7773	0.6073	0.1098	0.7216
177	0.6672	0.1188	0.1081	0.1058	1.7299	0.6072	0.1051	0.7179
178	0.668	0.1192	0.1078	0.1051	1.7183	0.607	0.1039	0.7184
179	0.6639	0.1205	0.1088	0.1068	1.7559	0.6069	0.1077	0.7195
180	0.6713	0.1181	0.1066	0.104	1.7103	0.6067	0.1032	0.7159
181	0.6664	0.1205	0.1082	0.1049	1.7082	0.6066	0.103	0.7188
182	0.6681	0.1201	0.1075	0.1042	1.6882	0.6065	0.101	0.7161
183	0.6676	0.1203	0.1077	0.1044	1.6604	0.6063	0.0982	0.7169
184	0.6686	0.1206	0.1074	0.1033	1.6705	0.6062	0.0993	0.7177
185	0.6693	0.1209	0.1071	0.1027	1.6429	0.6061	0.0965	0.7153
186	0.6686	0.1215	0.1075	0.1025	1.6563	0.606	0.0979	0.7172
187	0.6729	0.1203	0.106	0.1007	1.6502	0.6058	0.0973	0.7161
188	0.6681	0.1223	0.1075	0.1021	1.6395	0.6057	0.0962	0.7156
189	0.6721	0.1215	0.1061	0.1004	1.6389	0.6055	0.0962	0.718
190	0.6708	0.1223	0.1065	0.1005	1.63	0.6054	0.0953	0.7177
191	0.6734	0.1219	0.1055	0.0992	1.6212	0.6053	0.0944	0.7198
192	0.6687	0.1236	0.1068	0.1009	1.6276	0.6052	0.095	0.7221
193	0.6752	0.1216	0.1045	0.0988	1.6193	0.605	0.0942	0.7201
194	0.6718	0.1231	0.1057	0.0994	1.621	0.6049	0.0944	0.7185
195	0.6706	0.1238	0.1058	0.0998	1.6149	0.6048	0.0939	0.7146
196	0.6764	0.1217	0.1039	0.098	1.616	0.6046	0.094	0.7146
197	0.6719	0.1237	0.1053	0.0991	1.6116	0.6045	0.0935	0.7181
198	0.6762	0.1225	0.1038	0.0975	1.6122	0.6044	0.0936	0.7172
199	0.6729	0.1236	0.1048	0.0987	1.6088	0.6043	0.0933	0.7152
200	0.6783	0.122	0.1031	0.0966	1.6091	0.6042	0.0934	0.7143
